# Supplementary material for: Do Body Mass Index and Nutritional Risk Score 2002 Influence the In-Hospital Mortality of Patients Following Cardiac Arrest?
Source: Nutrients. 2023 Jan 14;15(2):436. doi: 10.3390/nu15020436 (PMC9863085; doi:10.3390/nu15020436)
Supplement: Supplementary file 1 [file nutrients-15-00436-s001.zip]

Archive with 1 entries (1 files):
- nutrients-2154177-supplementary.pdf
